# Supplementary material for: An evolutionary mismatch narrative to improve lifestyle medicine: a patient education hypothesis
Source: Evol Med Public Health. 2021 Feb 24;9(1):eoab010. doi: 10.1093/emph/eoab010 (PMC7962761; doi:10.1093/emph/eoab010)
Supplement: eoab010_Supplementary_Data [file eoab010_supplementary_data.zip]

Archive with 2 entries (2 files):
- Supplemental Table 1_final.docx
- Supplemental Table 2_final.docx
